# Supplementary material for: Kharon Is Crucial for Trypanosoma cruzi Morphology but Does Not Impair In Vitro Infection
Source: Pathogens. 2025 Mar 25;14(4):312. doi: 10.3390/pathogens14040312 (PMC12030701; doi:10.3390/pathogens14040312)
Supplement: Supplementary file 1 [file pathogens-14-00312-s001.zip]

Archive with 1 entries (1 files):
- pathogens-3499155-supplementary.pdf
